# Supplementary material for: Human Rotavirus Replicates in Salivary Glands and Primes Immune Responses in Facial and Intestinal Lymphoid Tissues of Gnotobiotic Pigs
Source: Viruses. 2023 Aug 31;15(9):1864. doi: 10.3390/v15091864 (PMC10534682; doi:10.3390/v15091864)
Supplement: Supplementary file 1 [file viruses-15-01864-s001.zip]

Archive with 1 entries (1 files):
- viruses-2587275-supplementary.pptx
